# Supplementary material for: 3T vs. 7T fMRI: capturing early human memory consolidation after motor task utilizing the observed higher functional specificity of 7T
Source: Front Neurosci. 2023 Aug 10;17:1215400. doi: 10.3389/fnins.2023.1215400 (PMC10448826; doi:10.3389/fnins.2023.1215400)
Supplement: Supplementary file 2 [file Table_1.XLSX]

## Sheet: Tabelle 1
			7 T												3T
Anatomical group	Abbr.	Area	Activation propability [%]		Activated volume [cm3]		Amplitude peak height [% signal]		Amplitude width [sec]		Amplitude symmetry [au]		Amplitude peak time [sec]		activation propability [%]		activated volume [cm3]		amplitude peak height [% signal]		amplitude width [sec]		amplitude symmetry [au]		amplitude peak time [sec]
			l	r	l	r	l	r	l	r	l	r	l	r	l	r	l	r	l	r	l	r	l	r	l	r
primary somatosensory cortex	S1	Postcentral Gyrus	100	100	7.02 (0.83)	3.44 (0.92)	2.47 (0.23)	1.22 (0.09)	21.40 (0.52)	19.52 (1.10)	1.51 (0.26)	1.49 (0.32)	8.67 (1.05)	9.33 (1.25)	100	100	7.23 (0.67)	2.80 (0.89)	1.30 (0.13)	0.83 (0.11)	19.52 (0.32)	19.34 (0.27)	1.14 (0.12)	1.60 (0.16)	11.11 (0.59)	9.56 (0.44)
secondary somatosensory cortex	POp	Parietal Operculum Cortex	100	88.8889	0.40 (0.08)	0.25 (0.05)	1.21 (0.15)	1.10 (0.16)	19.69 (1.48)	17.44 (1.44)	1.50 (0.43)	1.60 (0.59)	10.00 (1.53)	10.86 (1.79)	100	77.7778	0.35 (0.13)	0.22 (0.08)	0.77 (0.10)	0.73 (0.09)	19.96 (0.70)	20.06 (0.91)	1.65 (0.26)	1.45 (0.31)	10.00 (0.85)	10.57 (1.21)
	SMGa	Supramarginal Gyrus, anterior division	100	88.8889	2.33 (0.34)	1.07 (0.23)	1.63 (0.16)	1.06 (0.11)	20.65 (0.93)	20.10 (1.58)	1.53 (0.36)	2.10 (0.53)	9.33 (1.15)	9.25 (1.56)	100	77.7778	1.94 (0.41)	0.86 (0.39)	1.00 (0.13)	0.72 (0.05)	19.02 (0.59)	19.18 (0.70)	1.37 (0.17)	1.94 (0.25)	10.67 (0.67)	8.67 (0.42)
	SMGp	Supramarginal Gyrus, posterior division	100	100	1.31 (0.25)	0.52 (0.12)	1.50 (0.22)	0.99 (0.05)	20.77 (1.15)	19.54 (1.52)	1.64 (0.38)	1.43 (0.49)	9.33 (1.45)	10.89 (1.38)	100	77.7778	1.12 (0.27)	0.45 (0.11)	0.99 (0.10)	0.81 (0.08)	20.29 (0.55)	19.98 (0.88)	1.89 (0.20)	1.88 (0.26)	9.50 (0.63)	8.86 (0.59)
auditory cortex	STGp	Superior Temporal Gyrus, posterior division	100	100	0.42 (0.13)	0.46 (0.16)	1.59 (0.15)	1.46 (0.18)	19.03 (1.13)	18.59 (1.32)	1.11 (0.45)	1.73 (0.57)	12.44 (1.44)	9.78 (1.58)	77.7778	77.7778	0.34 (0.12)	0.52 (0.16)	1.01 (0.10)	0.88 (0.13)	19.23 (0.57)	19.30 (0.66)	2.01 (0.25)	1.43 (0.22)	9.00 (0.45)	9.71 (1.11)
motor cortex	M1	Precentral Gyrus	100	100	7.47 (0.85)	3.18 (0.99)	2.48 (0.36)	1.23 (0.13)	21.70 (0.36)	19.90 (0.97)	1.50 (0.26)	1.97 (0.44)	8.89 (1.16)	8.22 (1.35)	100	100	7.62 (0.98)	2.93 (0.96)	1.37 (0.14)	0.83 (0.09)	19.21 (0.24)	19.07 (0.27)	1.21 (0.11)	1.33 (0.11)	10.89 (0.48)	9.56 (0.44)
	JL	Juxtapositional Lobule Cortex	88.8889	88.8889	1.70 (0.20)	1.07 (0.2)	1.77 (0.13)	1.61 (0.11)	20.11 (1.14)	19.64 (1.15)	2.13 (0.52)	2.08 (0.57)	8.25 (1.53)	8.75 (1.6)	100	100	1.42 (0.28)	0.86 (0.27)	1.12 (0.13)	1.02 (0.14)	19.68 (0.36)	19.57 (0.25)	1.68 (0.19)	1.58 (0.23)	8.89 (0.48)	9.56 (0.87)
temporal cortex	TP	Temporal Pole	100	88.8889	0.62 (0.17)	0.87 (0.28)	1.39 (0.14)	1.47 (0.15)	18.54 (1.06)	19.25 (1.53)	1.74 (0.64)	1.81 (0.68)	10.67 (1.56)	11.25 (1.81)	66.6667	88.8889	0.38 (0.12)	0.57 (0.19)	0.97 (0.12)	1.26 (0.12)	21.01 (0.59)	19.35 (0.65)	2.03 (0.66)	1.68 (0.27)	9.50 (0.96)	10.25 (0.88)
	PT	Planum Temporale	100	88.8889	0.67 (0.14)	0.23 (0.05)	1.39 (0.12)	1.26 (0.16)	19.80 (1.40)	19.23 (1.59)	1.53 (0.51)	1.05 (0.43)	10.44 (1.59)	12.25 (1.58)	100	66.6667	0.42 (0.11)	0.31 (0.07)	0.78 (0.05)	0.86 (0.12)	20.13 (0.38)	18.96 (1.12)	1.47 (0.23)	1.62 (0.30)	10.44 (0.80)	9.67 (1.31)
parietal cortex	SPL	Superior Parietal Lobule	100	77.7778	2.26 (0.47)	2.55 (0.48)	1.59 (0.20)	1.16 (0.10)	19.26 (1.36)	18.62 (1.68)	1.94 (0.59)	2.79 (1.15)	9.11 (1.38)	9.14 (1.79)	100	66.6667	1.95 (0.6)	2.51 (0.81)	0.83 (0.09)	0.79 (0.11)	19.66 (0.52)	19.97 (0.49)	1.38 (0.15)	1.68 (0.37)	10.22 (0.85)	9.67 (0.95)
frontal cortex	COp	Central Opercular Cortex	88.8889	77.7778	0.77 (0.12)	0.49 (0.06)	1.02 (0.08)	1.06 (0.06)	21.49 (0.92)	21.93 (0.83)	1.54 (0.40)	1.39 (0.41)	9.50 (1.50)	10.00 (1.51)	100	77.7778	0.55 (0.18)	0.53 (0.15)	0.71 (0.05)	0.69 (0.06)	19.96 (0.49)	20.19 (0.49)	1.53 (0.23)	1.38 (0.25)	10.00 (0.58)	10.29 (1.11)
	MFG	Middle Frontal Gyrus	77.7778	100	0.95 (0.43)	0.73 (0.26)	1.81 (0.36)	1.36 (0.24)	18.85 (1.44)	18.31 (1.20)	1.46 (0.49)	2.13 (0.55)	10.29 (1.48)	9.56 (1.48)	77.7778	88.8889	0.95 (0.32)	1.08 (0.35)	1.29 (0.19)	1.10 (0.15)	18.60 (0.86)	18.87 (0.67)	1.45 (0.20)	1.54 (0.09)	10.86 (0.59)	9.14 (0.40)
	SFG	Superior Frontal Gyrus	100	100	1.75 (0.46)	1.31 (0.4)	2.01 (0.28)	1.23 (0.11)	18.97 (1.27)	19.15 (1.54)	1.63 (0.39)	1.78 (0.68)	10.44 (1.41)	11.11 (1.74)	100	77.7778	1.59 (0.47)	1.74 (0.66)	1.54 (0.24)	1.11 (0.22)	20.36 (0.41)	19.32 (0.73)	1.56 (0.29)	1.74 (0.20)	11.25 (1.06)	9.43 (0.84)
	FP	Frontal Pole	88.8889	100	0.94 (0.25)	1.10 (0.38)	0.82 (0.11)	0.79 (0.08)	17.07 (1.01)	19.95 (0.80)	1.58 (0.48)	1.09 (0.33)	10.25 (1.28)	11.78 (1.13)	66.6667	66.6667	0.55 (0.17)	1.08 (0.44)	0.58 (0.05)	0.66 (0.05)	18.87 (0.96)	18.67 (1.08)	1.57 (0.26)	1.36 (0.16)	9.60 (1.17)	9.50 (0.96)
cerebellum anterior lobe	CbI_IV	Area I_IV	66.6667	100	0.30 (0.14)	0.50 (0.13)	1.37 (0.18)	1.21 (0.18)	17.90 (0.92)	18.57 (0.86)	1.55 (0.58)	1.90 (0.48)	11.33 (1.91)	9.78 (1.22)	33.3333	66.6667	0.29 (0.08)	0.43 (0.15)	0.74 (0.04)	0.98 (0.08)	19.02 (1.44)	18.24 (0.45)	1.91 (0.42)	1.21 (0.21)	10.00 (1.15)	11.33 (1.33)
	CbV	Area V	88.8889	100	0.36 (0.13)	1.06 (0.12)	1.06 (0.15)	1.42 (0.2)	19.63 (0.97)	21.25 (0.55)	2.06 (0.60)	1.31 (0.22)	9.75 (1.62)	10.22 (0.97)	55.5556	100	0.63 (0.19)	1.14 (0.29)	0.81 (0.06)	0.97 (0.09)	19.63 (0.51)	20.31 (0.35)	1.67 (0.38)	0.84 (0.04)	10.40 (0.40)	13.00 (0.38)
cerebellum superior posterior lobe	CbVI	Area VI	100	100	1.52 (0.3)	2.71 (0.36)	1.03 (0.09)	1.43 (0.09)	20.32 (1.07)	20.73 (0.81)	0.83 (0.16)	0.90 (0.18)	12.00 (0.75)	11.78 (0.85)	100	100	1.51 (0.57)	3.18 (0.4)	0.81 (0.10)	0.95 (0.06)	18.13 (0.55)	19.18 (0.32)	1.57 (0.26)	1.41 (0.19)	10.44 (0.73)	10.89 (0.68)
	CbCrusI	Area CrusI	100	100	1.34 (0.2)	1.70 (0.31)	0.97 (0.06)	1.16 (0.10)	20.07 (1.32)	18.81 (1.12)	1.58 (0.52)	1.94 (0.63)	10.67 (1.29)	9.56 (1.14)	77.7778	100	1.34 (0.49)	1.07 (0.43)	0.83 (0.12)	0.95 (0.14)	18.39 (0.44)	17.01 (0.26)	1.57 (0.24)	1.36 (0.20)	10.29 (0.68)	10.75 (0.53)
	CbCrusII	Area CrusII	100	88.8889	0.21 (0.06)	0.30 (0.06)	0.82 (0.06)	1.18 (0.15)	18.82 (1.02)	19.31 (1.15)	0.98 (0.35)	1.93 (0.61)	12.67 (1.00)	10.00 (1.51)	66.6667	100	0.60 (0.18)	0.57 (0.26)	1.09 (0.14)	0.97 (0.12)	18.48 (0.90)	18.40 (0.52)	1.85 (0.29)	1.47 (0.21)	9.33 (0.42)	10.5 (0.73)
	CbVIIb	Area VIIb	77.7778	88.8889	0.34 (0.12)	0.68 (0.14)	0.87 (0.07)	0.98 (0.08)	17.57 (1.16)	21.52 (0.83)	0.51 (0.06)	1.40 (0.47)	14.00 (0.62)	10.5 (1.3)	55.5556	100	0.72 (0.2)	0.69 (0.23)	0.81 (0.09)	0.75 (0.09)	18.54 (0.80)	18.58 (0.70)	1.67 (0.30)	1.50 (0.15)	9.60 (0.75)	10.67 (0.58)
cerebllum deep nuclei	CbDN	Dentate nuclei	88.8889	100	0.57 (0.17)	1.12 (0.16)	0.77 (0.06)	1.28 (0.08)	19.05 (1.07)	20.34 (0.48)	1.07 (0.42)	1.25 (0.50)	11.75 (1.16)	11.11 (1.06)	66.6667	77.7778	0.09 (0.03)	0.19 (0.05)	0.58 (0.06)	0.89 (0.12)	18.36 (0.24)	18.42 (0.72)	1.39 (0.37)	1.38 (0.28)	10.00 (0.73)	10.57 (0.84)
cerebellum vermis	CbVI	Area VI m	100		0.51 (0.09)		1.36 (0.20)		20.67 (1.01)		2.22 (0.82)		10.00 (1.49)		88.8889		0.40 (0.11)		0.78 (0.07)		19.06 (0.40)		1.48 (0.35)		10.89 (0.90)
Average over brainregions			94.06 (1.30)*		1.37 (0.24)		1.32 (0.06)*		19.61 (0.18)		1.55 (0.07)		10.11 (0.30)		84.24 (2.57)		1.30 (0.24)		0.92 (0.03)		19.23 (0.12)		1.51 (0.05)		9.89 (0.26)
