# Supplementary material for: 3T vs. 7T fMRI: capturing early human memory consolidation after motor task utilizing the observed higher functional specificity of 7T
Source: Front Neurosci. 2023 Aug 10;17:1215400. doi: 10.3389/fnins.2023.1215400 (PMC10448826; doi:10.3389/fnins.2023.1215400)
Supplement: Supplementary file 3 [file Table_2.XLSX]

## Sheet: MNI coordinates
Supplementary Table 2: Average MNI coordinates of activated and connected areas within brain regions.
			3T motor task activation						7T motor task activation						7T ft rs2 M1 connectivity						7T ft rs2 MFG connectivity						Distance [mm]
Anatomical group	Abbr.	Area	contralateral (l)			ipsilateral (r)			contralateral (l)			ipsilateral (r)			contralateral (l)			ipsilateral (r)			contralateral (l)			ipsilateral (r)			motor task activation 3T to 7T		7T activation to M1 connectivity		7T activation to MFG connectivity
			x	y	z	x	y	z	x	y	z	x	y	z	x	y	z	x	y	z	x	y	z	x	y	z	contra	ipsi	contra	ipsi	contra	ipsi
primary somatosensory cortex	S1	Postcentral Gyrus	-51	-19	43	45	-21	55	-51	-20	45	45	-21	55	-31	-27	59	33	-26	57	-30	-27	60	32	-27	57	2.2	0	25.4	13.2	26.7	14.5
secondary soma-tosensory cortex	POp	Parietal Operculum Cortex	-51	-30	26	52	-23	26	-53	-30	25	50	-24	27	-47	-25	27	45	-29	25	-46	-25	28	42	-30	26	2.2	2.4	8.1	7.3	9.1	10
	SMGa	Supramarginal Gyrus, anterior division	-52	-28	39	54	-24	45	-51	-30	40	54	-24	43	-54	-24	40	56	-30	40	-55	-25	42	51	-30	41	2.4	2	6.7	7	6.7	7
	SMGp	Supramarginal Gyrus, posterior division	-55	-41	29	46	-36	43	-47	-41	40	47	-36	42	-51	-37	32	54	-42	35	-52	-37	38	52	-43	38	13.6	1.4	9.8	11.6	6.7	9.5
auditory cortex	STGp	Superior Temporal Gyrus, posterior division	-57	-29	14	63	-23	15	-62	-26	14	64	-24	16	-58	-21	7	57	-24	8	-58	-21	7	57	-23	7	5.8	1.7	9.5	10.6	9.5	11.4
motor cortex	M1	Precentral Gyrus	-44	-2	47	39	-9	55	-39	-5	51	36	-10	59	-27	-13	57	29	-11	54	-29	-11	56	32	-9	52	7.1	5.1	15.6	seed	12.7	8.1
	JL	Juxtapositional Lobule Cortex	-5	-1	62	5	-2	61	-5	-1	60	5	-2	64	-6	-3	61	7	-2	58	-7	-1	63	6	0	61	2	3	2.4	6.3	3.6	3.7
temporal cortex	TP	Temporal Pole	-48	14	-12	49	13	-8	-46	13	-10	48	13	-10	-41	13	-24	38	12	-23	-40	14	-24	38	13	-24	3	2.2	14.9	16.4	15.3	17.2
	PT	Planum Temporale	-56	-25	17	55	-20	16	-57	-26	17	55	-22	17	-53	-23	16	48	-26	15	-53	-22	16	49	-25	14	1.4	2.2	5.1	8.3	5.7	7.3
parietal cortex	SPL	Superior Parietal Lobule	-33	-44	58	35	-42	58	-33	-43	58	34	-43	60	-27	-43	63	26	-45	65	-28	-44	63	26	-46	64	1	2.4	7.8	9.6	7.1	9.4
frontal cortex	COp	Central Opercular Cortex	-50	-9	17	53	-9	18	-47	-5	16	51	-5	15	-48	-5	18	45	-6	18	-47	-4	19	45	-6	19	5.1	5.4	2.2	6.8	3.2	7.3
	MFG	Middle Frontal Gyrus	-39	8	53	42	8	55	-37	11	51	36	7	57	-36	19	44	36	18	46	-37	18	46	37	19	45	4.1	6.4	10.7	15.6	8.6	seed
	SFG	Superior Frontal Gyrus	-11	5	68	18	0	71	-12	5	68	17	0	72	-14	20	60	14	16	60	-13	23	57	13	22	57	1	1.4	17.1	20.2	21.1	26.9
	FP	Frontal Pole	-34	47	19	32	44	15	-27	49	17	28	47	17	-25	51	11	23	52	13	-25	51	14	24	52	12	7.5	5.4	6.6	8.1	4.1	8.1
cerebellum anterior lobe	CbI_IV	Area I_IV	-7	-48	-12	6	-50	-3	-4	-50	-12	8	-48	-11	-12	-43	-15	7	-43	-15	-13	-42	-15	8	-42	-12	3.6	8.5	11	6.5	12.4	6.1
	CbV	Area V	-12	-53	-16	9	-59	-12	-10	-54	-17	11	-57	-15	-18	-48	-16	14	-48	-16	-19	-47	-17	16	-46	-17	2.4	4.1	10	9.5	11.4	12.2
cerebellum superior posterior lobe	CbVI	Area VI	-23	-57	-21	28	-60	-21	-21	-58	-24	28	-56	-25	-30	-52	-24	23	-54	-24	-28	-54	-22	24	-51	-23	3.7	5.7	10.8	5.5	8.3	6.7
	CbCrusI	Area CrusI	-37	-60	-27	42	-62	-26	-33	-61	-30	40	-58	-31	-42	-66	-28	37	-65	-29	-42	-68	-28	39	-65	-29	5.1	6.7	10.5	7.9	11.6	7.3
	CbCrusII	Area CrusII	-11	-74	-37	21	-71	-37	-26	-60	-36	29	-63	-36	-30	-76	-40	25	-73	-39	-27	-77	-39	25	-73	-38	20.5	11.4	17	11.2	17.3	11
	CbVIIb	Area VIIb	-14	-69	-43	22	-67	-46	-16	-62	-42	30	-56	-44	-31	-64	-49	23	-65	-48	-32	-63	-49	27	-64	-49	7.3	13.7	16.7	12.1	17.5	9.9
cerebllum deep nuclei	CbDN	Dentate nuclei	-14	-55	-27	17	-61	-30	-14	-56	-29	20	-57	-30	-18	-54	-31	14	-55	-30	-18	-55	-33	14	-55	-32	2.2	5	4.9	6.3	5.7	6.6
cerebellum vermis	CbVI	Area VI m	-1	-68	-16	-1	-68	-16	0	-68	-18	0	-68	-18	-2	-70	-17	-2	-70	-17	-2	-71	-18	-2	-71	-18	2.2	2.2	3	3	3.6	3.6
Median Distance [mm]																											3.3	3.55	9.9	8.3	8.85	8.1
