# Supplementary material for: 3T vs. 7T fMRI: capturing early human memory consolidation after motor task utilizing the observed higher functional specificity of 7T
Source: Front Neurosci. 2023 Aug 10;17:1215400. doi: 10.3389/fnins.2023.1215400 (PMC10448826; doi:10.3389/fnins.2023.1215400)
Supplement: Supplementary file 4 [file Table_3.XLSX]

## Sheet: Memory circuit brain regions
Supplementary Table 3: Brain regions containing voxels of the "Dz rest OR ft" mask of the M1 and MFG network, respectively.
Time courses of these voxels correlate significantly different to the seed time course (M1 or MFG) between rs2 and rs1 either in the rest or in the finger tapping group.
Anatomical Group		Abbr.	Area	positive correlation																				anticorrelation
				M1 network										MFG network										M1 network										MFG network
				left					right					left					right					left					right					left					right
				x	y	z	p	sig	x	y	z	p	sig	x	y	z	p	sig	x	y	z	p	sig	x	y	z	p	sig	x	y	z	p	sig	x	y	z	p	sig	x	y	z	p	sig
Brainstem		Pn	Pons	0	-26	-39	0.0294707	yes
Thalamus		thPoPa	Posterior Parietal Thalamus																															-18	-23	3	0.440078	no
		thSens	Sensory Thalamus																															-16	-22	9	0.168604	no
		thPreM	Pre-motor Thalamus																					-23	-15	22	1	no
Primary somatosensory cortex		S1	Postcentral Gyrus	-13	-35	59	0.071829	no	15	-36	70	0.187504	no
Secondary somatosensory cortex	S2	POp	Parietal Operculum Cortex	-45	-25	25	0.187071	no																-41	-22	24	1	no	42	-22	26	1	no	-47	-30	26	0.0132301	yes	45	-32	25	0.271149	no
		SMGa	Supramarginal Gyrus, anterior division						56	-29	44	0.000762851	yes
		SMGp	Supramarginal Gyrus, posterior division																															-51	-36	25	0.00165313	yes
		AnG	Angular Gyrus																					-45	-53	29	1	no						-38	-49	22	0.0456139	yes
Auditory cortex	Au	Au	Heschl's Gyrus (includes H1 and H2)																47	-12	8	0.0264893	yes	-41	-19	14	1	no						-42	-20	12	0.0150703	yes
		STGa	Superior Temporal Gyrus, anterior division						61	0	6	0.261085	no						54	-6	0	0.00184822	yes
		STGp	Superior Temporal Gyrus, posterior division																56	-19	6	0.00166723	yes											-65	-20	10	0.00119243	yes
Visual cortex		LOcs	Lateral Occipital Cortex, superoir division																					-47	-65	29	1	no
		OcP	Occipital Pole																															-7	-85	28	0.532654	no
Motor cortex		M1	Precentral Gyrus						37	-3	51	0.0300778	yes						39	-2	46	0.00420747	yes
		JL	Juxtapositional Lobule Cortex						9	0	48	1	no
Middle temporal cortex	Mte	MTGa	Middle Temporal Gyrus, anterior division																57	-5	-4	0.00730468	yes
		MTGp	Middle Temporal Gyrus, posterior division																										48	-21	-6	0.466953	no
		MTGto	Middle Temporal Gyrus, temporooccipital part																															-50	-44	10	0.1551	no
		PT	Planum Temporale																55	-20	10	0.0186168	yes	-44	-25	14	1	no						-47	-26	18	0.00923885	yes	44	-33	21	0.295029	no
		PP	Planum Polare																45	-10	-1	0.05	no	-38	-5	-9	1	no						-58	3	7	0.15482	no
Inferior temporal cortex	ITe	ITGp	Inferior Temporal Gyrus, posterior division																59	-36	-18	0.00256657	yes						43	-23	-12	1	no
		ITGto	Inferior Temporal Gyrus, temporooccipital part						42	-48	-5	0.0433795	yes
Occipital temporal cortex		TOcF	Temporal Occipital Fusiform Cortex	-33	-43	-10	0.024122	yes																										-38	-51	-5	0.00375858	yes
Occipital cortex	Occ	Cun	Cuneal Cortex																															-7	-80	27	0.907828	no	3	-81	34	0.05	yes
		LG	Lingual Gyrus																															-18	-41	0	0.212492	no
		OcF	Occipital Fusiform Gyrus																															-26	-68	1	0.036492	yes
Parietal cortex, superior part	Spa	SPL	Superior Parietal Lobule	-23	-42	61	0.00696219	yes																															23	-48	40	1.01552	no
		PCun	Precuneous Cortex	-6	-42	60	0.116772	no	5	-48	63	0.142933	no	-10	-39	54	0.0110173	yes	9	-57	30	0.031105	yes
Insular cortex	Ins	InsA	Insular Cortex, anterior division						35	20	5	0.0963697	no											-35	-3	2	1	no
		InsP	Insular Cortex, posterior division																					-37	-12	10	1	no
Cingulate cortex	Cg	Cgp	Cingulate Gyrus, posterior division																															-15	-39	8	0.17108	no
		Cga	Cingulate Gyrus, anterior division						9	12	40	0.0443591	yes
		pCg	Paracingulate Gyrus	-3	12	49	0.166559	no	9	23	40	0.000318341	yes						3	23	48	0.33576	no
Limbic cortex		sbC	Subcallosal Cortex						10	28	-2	0.0370666	yes
Frontal lobe operculum		FOp	Frontal Opercular Cortex						36	22	7	0.31114	no
		COp	Central Opercular Cortex																					-38	-12	24	1	no	43	-15	24	1	no
Frontal orbital cortex		FO	Frontal Orbital Cortex						35	31	0	0.688857	no
Inferior frontal cortex	IFr	IFGt	Inferior Frontal Gyrus, pars triangularis						44	28	22	0.192214	no						49	28	17	0.0226577	yes
		IFGo	Inferior Frontal Gyrus, pars opercularis						46	16	26	0.0500001	no						52	16	27	0.00379275	yes
Middle frontal cortex		MFG	Middle Frontal Gyrus						37	12	44	0.031234	yes						41	15	46	0.00156774	yes
Superior frontal cortex	SFr	SFG	Superior Frontal Gyrus						13	18	53	0.0048697	yes	-13	26	56	0.00658362	yes	8	24	58	0.000786184	yes
		FP	Frontal Pole						32	45	19	0.0761292	no	-18	48	16	1.28977	no	36	47	15	0.0149005	yes
Parahippocampal gyrus	pHip	LLPHGp	Parahippocampal Gyrus, posterior division																															-26	-32	-8	0.0192261	yes
Hippocampus		hc	Hippocampus																															-21	-37	7	1	no
Amygdala		am	Amygdala																					-33	-1	-11	1	no
Basal ganglia		CPuC	Caudate																					-11	15	5	1	no
		CPuP	Putamen																					-32	-8	3	1	no
		Acc	Accumbens																					-9	13	0	1	no
Cerebellum anterior_lobe		CbI_IV	Cerebellum_I_IV																					-14	-39	-18	0.175879	no	8	-42	-16	0.600077	no
Cerebellum inferior posterior lobe		CbIX	Cerebellum_IX	-10	-47	-30	0.114395	no
Cerebellum superior posterior lobe	CBsp	CbVI	Cerebellum_VI																																				9	-73	-22	0.0234318	yes
		CbCrusI	Cerebellum_CrusI																																				28	-72	-28	0.00190506	yes
		CbCrusII	Cerebellum_CrusII																																				21	-80	-40	0.00818606	yes
		CbVIIb	Cerebellum_VIIb																																				14	-78	-48	0.0285515	yes
Cerebellum deep		CbDN	Cerebellum Dentate	-12	-46	-29	0.0850184	no
		CbInt	Cerebellum Interposed	-9	-52	-25	0.455857	no
		CbFas	Cerebellum Fastigial	-5	-53	-25	0.282656	no
x y z: MNI coordinates of voxel mask centroids within the brain region
p: homoscedastic t-test comparing Dz of rest and finger tapping group
sig: significance level 0.05 after FDR-correction for multiple comparison
left: left hemisphere
right: right hemisphere
